# Supplementary material for: Anti-Metalloproteases: Production and Characterization of Polyclonal IgG Anti-F2 Fraction Antibodies Purified from the Venom of the Snake Bitis arietans
Source: Toxins (Basel). 2023 Apr 1;15(4):264. doi: 10.3390/toxins15040264 (PMC10145261; doi:10.3390/toxins15040264)
Supplement: Supplementary file 1 [file toxins-15-00264-s001.zip]

Archive with 1 entries (1 files):
- toxins-2283922-supplementary.pdf
